# Supplementary material for: Mycotoxin Research in Algeria: A Comprehensive Review of Trends, Challenges, and Future Directions
Source: Toxins (Basel). 2025 Oct 3;17(10):492. doi: 10.3390/toxins17100492 (PMC12568260; doi:10.3390/toxins17100492)
Supplement: Supplementary file 1 [file toxins-17-00492-s001.zip]

Archive with 1 entries (1 files):
- toxins-3876535-supplementary.pdf
